# Supplementary material for: Situational Context and Perceived Threat Modulate Approachability Judgements to Emotional Faces
Source: PLoS One. 2015 Jun 29;10(6):e0131472. doi: 10.1371/journal.pone.0131472 (PMC4488138; doi:10.1371/journal.pone.0131472)
Supplement: S1 Data — (XLSX) [file pone.0131472.s001.xlsx]

## Sheet: ALL
ID	Age	Sex	Vision	Brain	GHA	GHAD	GHF	GHH	GHN	GHS	NCA	NCAD	NCF	NCH	NCN	NCS	RHA	RHAD	RHF	RHH	RHN	RHS	TA	TD	TF	TH	TN	TS	AccA	AccD	AccF	AccH	AccN	AccS
s1	25	2	1	1	1.9	1.1	3.1	6.6	4.1	3.4	2.3	0.7	2.6	4.9	3.1	3.2	2.5	1.3	1.7	6.7	4.4	2.7	4.72727	3.81818	2.63636	0.818182	4	2.5	8	7	6	10	8	10
s2	22	1	1	1	7.1	7.3	7.7	7	6.8	8	0.7	1.9	3.7	7.8	5.2	4.5	0.5	1.5	2	7.9	4.9	2.3	6.54545	5.90909	3.63636	0.636364	3	3.3	8	10	10	10	10	10
s3	25	1	1	1	2.3	2.7	3.4	6.1	5.6	4.1	1.3	1.6	1.8	6.8	3.9	2.6	1.7	1.8	2.1	6.2	4.1	2	5	4.63636	4	1.18182	2.81818	3.5	10	9	9	10	10	10
s4	23	2	1	1	2.1	2.2	4.2	6.6	4.3	3.2	2.2	1.9	3.9	6.7	4	3.5	1.6	1.8	2.9	6.6	3.6	2	5.18182	5.36364	2	0.727273	2	2.5	6	8	9	10	10	8
s5	29	1	1	1	3.9	4.1	7.6	7.6	6.5	6.5	3.9	2.4	5.6	7	4.9	5.6	3	2.3	3.2	8	6.1	4.6	0.181818	0.181818	0	0	1.09091	0.1	10	8	10	10	10	9
s6	18	2	1	1	4	4	4.1	6	4.4	4.1	2	2	2	3.8	2	1.9	1.7	1.4	2.9	5.5	3.9	2.6	5	4.18182	2.72727	1.81818	4	2.6	10	7	9	10	10	10
s7	19	1	1	1	2.9	2.8	6.7	7.7	5.6	5.9	1.1	1.2	3.5	7.5	4.5	2.7	1.4	1.7	2.2	7.4	5.4	1.9	3.81818	3.09091	0.545455	0	0.363636	0.1	10	4	9	10	10	10
s8	30	2	1	1	1.7	0.8	3.3	7	5.3	2.1	0.9	1.3	3.9	7.2	5.9	3.7	1.1	0.8	2.1	6.7	5.2	2.6	6.27273	5	2.72727	0.363636	3.36364	1.1	10	10	7	10	10	9
s9	26	2	1	1	2	3.7	7	7.3	6.4	5.7	1.7	2.1	2.8	4.6	3.7	3.6	2.5	1.6	2.6	4.8	3.5	2.7	3	4.18182	4.09091	2.36364	4	5.3	6	5	9	8	10	6
s10	20	1	1	1	1.7	1.6	2.2	3.6	3.1	3.1	0.8	0.4	1.1	5.3	1.8	1.2	1.5	1.3	1.4	5	2.6	1.4	6.72727	4.63636	5.45455	4.72727	6.63636	4.8	2	3	7	9	10	6
s11	18	1	2	1	2.1	2.7	5.6	7.8	5.1	5.5	1.9	2.9	4.4	6.4	4	5.2	1.6	1.6	3.8	6.8	4.6	3	5.63636	4.81818	1.90909	0.0909091	0.0909091	1.7	10	9	10	10	10	9
s12	24	2	1	1	2.3	1.9	5.8	7	5.2	6.5	3.3	2.3	5.2	7.4	4.3	5.4	1	0.3	2.6	7.7	4.9	2.3	6.45455	6.18182	4.09091	0.636364	2.90909	2.8	8	10	3	10	10	10
s13	29	1	2	1	4.8	5.2	5.5	7	6.1	5.1	2.5	3.4	5	6.1	4.8	5.3	3.1	3.1	3.8	5.8	4.6	4.1	0.636364	0.636364	0.0909091	0	0.0909091	0	9	6	8	10	10	9
s14	19	2	1	1	4.3	4.2	5.5	7.3	5.2	5.7	2.1	2.4	3.8	5.9	4	3.8	0.9	1.1	3.2	7.5	3.5	3	6.18182	5.18182	3.72727	0.909091	3.54545	3.4	10	7	7	10	10	10
s15	18	2	1	1	2.8	3.3	4.9	6.2	4.2	3.5	2.8	3.1	3.9	5.9	3.3	4.1	2.2	2.2	3.8	5.9	3.9	2.9	5.54545	4.72727	2.36364	1.81818	4.45455	3	9	6	9	10	10	7
s16	18	1	1	1	1.8	3.7	4	7.1	5.2	6	2.2	2.5	4.1	7.7	6.4	5	1.6	1.3	2.3	7	5.2	3.8	4.90909	4.45455	3.36364	0.909091	1.54545	2.2	9	8	10	10	9	6
s17	26	1	1	1	4.2	4.8	6.3	7.6	4.7	6.7	0.7	1.9	4.5	6.6	2.7	4.3	0.6	1.3	1.6	7.4	3.2	2.8	5.63636	3.54545	0.818182	0.545455	3.63636	0.4	10	8	10	8	5	10
s18	20	1	1	1	2.5	2.7	5.1	7.9	4	5.7	1.5	0.5	2.2	7.4	3.5	1.6	2.4	2.3	2.9	7.1	4.8	3	5.36364	5.27273	4.72727	1.90909	3.72727	5.1	9	4	2	5	7	9
s19	21	1	2	1	1.4	1.9	3.2	7.1	4.3	3.9	2.6	1.3	3.4	6.5	3.8	1.1	2	0.8	1.5	6.5	4.1	2.7	2.18182	3	0.727273	0	0.363636	1.3	8	5	1	10	10	4
s20	41	1	1	1	2.2	2.4	4.1	8	5.5	4.2	2.6	2.8	4.2	8	4.4	4.1	2.7	3.6	5.4	7.7	7.1	4.7	5.90909	5.45455	3.45455	1.09091	2.63636	3.2	10	6	10	10	9	9
s21	19	2	2	1	2.2	2.2	4.5	6.3	5	4.7	1.8	2.2	2.7	6.5	4.9	3.3	1.4	1.4	2.3	6.9	4.9	2.3	6.54545	4.81818	3	0.818182	2.81818	2.5	8	9	10	10	9	10
s22	22	1	2	1	1.4	4	6.8	2.6	4.7	6.8	1.3	1	2.4	7.1	5.5	4.4	0.7	0.6	0.9	6.4	5.5	1.8	6.81818	5.27273	3.18182	0.181818	3.18182	1.6	10	7	7	9	8	9
s23	18	1	1	1	2	1.5	2	7.6	6	5	0.6	0	2.4	7.8	6.5	5.2	0	0	0	7.9	5.8	0	5.81818	5.45455	0.545455	0.272727	2.36364	0	9	4	10	10	10	10
s24	19	1	1	1	4.3	3.2	6.6	2.9	4	7	1.7	2.7	5.7	7.8	4.3	5.4	1.9	1.5	2.4	7.3	4.3	2.8	6.36364	5.09091	2.72727	1.72727	3.54545	3.6	10	7	8	10	10	10
s25	21	1	1	1	5	5.2	7.2	7.7	7.4	6.4	4.2	3	6.2	7.9	6.1	6.2	2.6	1.4	1.3	7.1	6.1	2.2	3.27273	3.45455	1.45455	0.636364	2.90909	1	10	9	9	10	10	10
s26	22	1	1	1	1.5	1.4	2.8	7.7	4.8	4.2	1	1.3	2.8	7.4	3.3	2.6	0.3	0.4	0.8	7.9	3.1	1.2	6.63636	5.27273	4.18182	0.818182	4	4.4	10	8	10	10	10	8
s27	19	1	1	1	0.5	0.5	3	0	2.9	5.1	0.8	0.6	2.5	5.3	4.3	1	0.3	0.1	0.1	4.9	5.2	1.4	6.45455	6.27273	4.09091	0.909091	3.27273	4.2	10	8	8	10	10	10
s28	23	1	1	1	2.2	3.5	4.8	7.8	6.6	5	3.2	3.5	4.6	7.8	6.7	5.1	2.3	2.9	3.5	7.9	6.5	3.6	3.54545	0.909091	0.818182	0	0.181818	0	10	10	9	10	9	10
s29	53	1	1	1	4.9	5.7	5.9	7.4	5.9	6.5	1.9	3	4.6	6.7	5.6	4.4	0.5	0	0.5	7.6	3.8	1.5	4.54545	2.63636	2.63636	0.181818	2.09091	2.7	10	8	10	10	10	10
s30	22	1	2	1	1.9	1.8	4.2	7	4.4	3.1	1	0.7	1.6	6.5	3.7	1.7	0.6	0.2	1.7	6.6	3.4	1.5	7.18182	6.90909	5.54545	0.818182	4.18182	5.4	9	8	10	10	10	10
s31	51	1	2	1	3.8	3.6	4.7	6.1	4.4	4.3	1.1	1	1.2	4.8	1	1	0.8	1	1.3	5.7	2.6	1.2	4.27273	3.81818	3.18182	0.272727	2.09091	3.5	10	7	10	10	10	10
s32	21	2	1	1	1.6	2.1	4.4	6.5	5	5.7	2.4	1	3.3	7.2	5	2.9	0.7	0.9	1.5	7.4	4.9	2.2	6.54545	4.45455	1.63636	0.181818	2.36364	0.2	10	5	10	10	9	10
s33	21	1	1	1	2.7	2.7	7	5.9	5.3	6.4	2.2	2.9	4.4	6.8	4.8	6.3	1	1.2	3.1	7.4	5.4	2.8	5.90909	5.72727	3.81818	0.818182	2.72727	3.7	6	9	10	8	10	10
s34	21	1	2	1	2.4	3.2	6.4	7.3	4.3	6.2	1.1	2.1	3.3	7.4	4.7	3.5	0.6	1.6	2.9	7.7	4.7	2.3	6.72727	5	2.72727	0.545455	2.90909	2	10	8	10	10	8	10
s35	21	1	1	1	2.7	2.7	5.1	6.2	5	6	1.9	1.7	3.4	5.8	3.7	4.9	2	1.7	2.5	5.9	4	2.6	4.54545	4.54545	3.36364	2.09091	3.45455	2.9	10	8	9	10	8	10
s36	21	1	1	1	1.4	1.3	7.8	7.9	7.1	7.8	0	0	3.9	8	3.5	5.4	0	0.3	2.8	8	6	2	7.90909	6.54545	1.09091	0.272727	1.09091	1	10	10	10	10	10	9
s37	24	2	1	1	3.7	2.1	4.1	4.9	6	3.9	2.2	0.3	0.6	3.2	3.5	0.8	2	0.9	0.4	5.9	5.8	1.2	0.272727	0.181818	0.363636	0.909091	0.363636	1.4	9	6	4	10	3	6
s38	22	1	1	1	4.4	4.6	6.2	8	6.7	6.5	0.6	2.1	2.9	8	5.2	4.4	1.5	1.1	1.8	8	4.9	1.6	1.63636	0.818182	0	0	0.0909091	0.2	10	10	10	10	10	10
s39	22	1	1	1	2.8	2.1	5.5	6.8	5.4	4.4	1.9	1.8	3.5	6.7	3.6	3.7	1.2	0.9	1.7	7.1	5.6	2.3	4	2.72727	1.45455	0.363636	3.54545	0.9	10	9	10	10	10	9
s40	19	1	1	1	1	1.5	4.9	7.2	3.9	6.5	1.6	2.4	4.6	6.9	3.9	5.6	0.8	0.7	1.5	7.8	4	2	6.27273	5.63636	2.54545	0.727273	1.27273	1.4	10	9	3	10	10	9
s41	32	1	1	1	5.8	5.8	6.7	7.4	7.9	6.5	4.6	3	2.9	5	7.7	5.3	3.8	2.4	3	5.9	7.8	3.7	3.72727	3.09091	0.909091	0.727273	0.181818	1.3	8	10	10	10	10	10
s42	19	2	2	1	2.3	1.3	4.5	6.4	4.2	5.1	2.6	2.4	4.5	7	5.3	3.9	1.1	1.1	3.2	7.1	3.7	2.5	5	4.18182	0.0909091	0.272727	1.54545	0.3	10	7	10	9	9	10
s43	20	1	2	1	2.7	1.6	7.2	7.6	5.5	5.6	1.7	0.8	3.5	7.3	3.8	2.7	2	1	1.6	7.6	4.5	2.8	5.63636	5.63636	1.72727	0.181818	3.45455	1.9	6	9	7	8	9	9
s44	20	1	2	1	1.7	2.4	5.8	8	7.5	6.5	0.8	0.9	4.3	8	5.3	4.4	1.6	1.8	3	8	7.4	4.2	3.27273	1.81818	0.545455	0	0.181818	0.1	10	7	7	10	10	10
s45	18	1	1	1	0.8	2.1	4.3	7.7	5.6	5.9	0.7	2	4.1	8	5.1	6.7	0	0	0.2	8	5.6	0.4	6.36364	4.72727	2.36364	0	2.90909	0.4	10	1	10	10	10	9
s46	21	1	1	1	3.1	3.7	4.3	7.3	4.4	4.6	2.7	2.4	3.6	6.9	3.8	3.6	1.2	1.2	2.3	6.9	2.4	2.2	6.18182	4.72727	3.27273	0.818182	3.81818	3.3	10	7	10	10	10	10
s47	21	1	1	1	0.6	1	4.7	7.5	5.1	3.7	0.7	1	1.6	6.9	3.5	2.8	0.1	1.1	1.2	7.7	4.6	1.1	5.90909	4	1.36364	0	0.181818	0.1	10	7	10	10	9	9
s48	44	1	2	1	2.5	3.5	4.1	7	5.3	5	2.4	2.6	3	6.9	6	4	2.8	3	3.9	7.4	5.9	4.6	5.36364	3.63636	4.18182	0.272727	2.54545	3	10	9	10	10	10	9
s49	22	2	1	1	8	8	8	8	8	8	5.8	6.6	7.8	8	7.9	8	5.8	5.8	7	8	8	6.9	4	2.81818	0.454545	0	0	0.2	10	8	10	10	10	9
s50	19	1	1	1	1.3	1.1	3.3	7.5	5.5	4.3	0.6	1.1	2.1	7	5.1	3.7	1.2	0.6	2.1	7.1	4.7	2.3	5.09091	2.90909	2.09091	0.636364	3.45455	1.6	10	9	9	10	10	10
s51	23	1	1	1	4.6	2.9	5.9	6	6.8	6.5	3.1	2.7	4.1	5.9	6.2	4.1	2.5	2.3	4	8	6.4	5	1.63636	1.45455	0.181818	0	0.909091	0.4	9	4	10	10	9	10
s52	24	1	1	1	1.3	1.1	3.1	7.9	5.6	4.4	1.2	1	3.6	7.7	6.8	3.6	0.7	0.3	1.2	6.9	5	2.4	5.90909	5.36364	2.45455	0.272727	2	1.1	9	10	5	10	10	9
